# Supplementary material for: An EPR Study on Highly Stable Nitroxyl-Nitroxyl Biradicals for Dynamic Nuclear Polarization Applications at High Magnetic Fields
Source: Molecules. 2023 Feb 17;28(4):1926. doi: 10.3390/molecules28041926 (PMC9958542; doi:10.3390/molecules28041926)
Supplement: Supplementary file 1 [file molecules-28-01926-s001.zip]

Archive with 1 entries (1 files):
- molecules-2226686-supplementary.pdf
